# Supplementary material for: Sec-mediated secretion by Coxiella burnetii
Source: BMC Microbiol. 2013 Oct 5;13:222. doi: 10.1186/1471-2180-13-222 (PMC3882888; doi:10.1186/1471-2180-13-222)
Supplement: Additional file 2 — List of C. burnetii potentially secreted proteins. [file 1471-2180-13-222-S2.xlsx]

## Sheet: Final
Additional File 2. C. burnetii potentially secreted proteins
Gene number	Report identifier	Gene name	Annotation	SignalP	PSORTb	TMHMM
CBU0024	Be	CsrA-1	Carbon storage regulator	-	U	0
CBU0026	Bm	RpiA	Ribose 5-phosphate isomerase	-	C	0
CBU0045	Av		Outer membrane protein	+	U	0
CBU0087	Cm		Phosphoglycerol transferase MdoB, alkaline phosphatase superfamily	-	IM	5
CBU0089a	A		Hypothetical protein	-	U	0
CBU0091	Ap		Peptidoglycan-associated lipoprotein	+	OM	0
CBU0092	Aj	YbgF	Tol system periplasmic component YbgF	+	U	0
CBU0110	D		Hypothetical exported protein	+	U	1
CBU0180	a		Peptidoglycan-specific endopeptidase, M23 family	-	C	1
CBU0215	Au		Peptidase, C40 family / NlpC-P60 family protein	-	IM	1
CBU0271	Af	ssb	Single-strand DNA binding protein	-	C	0
CBU0304	Bd		Translation initiation inhibitor	-	C	0
CBU0307	N		Outer membrane protein	+	OM	0
CBU0311	W		Outer membrane porin P1	+	U	1
CBU0370	Bc		Hypothetical membrane associated protein	+	U	2
CBU0378	Ag		Hypothetical membrane associated protein	+	U	2
CBU0400	o		Hypothetical protein	+	U	0
CBU0456	Cp		Histone H1 homolog, Hq1	-	U	0
CBU0463	s	LpdA	Dihydrolipoamide dehydrogenase	-	C	0
CBU0469	Bw, Bx		Hypothetical protein	-	U	0
CBU0473	Cv		Bacterial DNA-binding protein	-	U	0
CBU0482	y	ArtI	Arginine-binding protein	+	P	1
CBU0491	Cb	RpmF	LSU ribosomal protein L32P	-	C	0
CBU0496	Cg	AcpP	Acyl carrier protein	-	C	0
CBU0516a	J		Hypothetical protein	+	U	1
CBU0532	l		COME operon protein 1	+	U	0
CBU0535	Bl		Hypothetical protein	-	U	1
CBU0562a	H		Hypothetical protein	+	U	1
CBU0589	Cl		Ferredoxin, 2Fe-2s	-	C	0
CBU0612	Aw	OmpH	Outer membrane protein OmpH	+	P	1
CBU0619	T		Hypothetical exported protein	+	U	0
CBU0630	Cw	FkpA	FKBP-type peptidyl-prolyl cis-trans isomerase fkpA	+	OM	0
CBU0632	P		Hypothetical protein	-	C	0
CBU0648	Bi	RibH	6,7-dimethyl-8-ribityllumazine synthase	-	C	0
CBU0731	As		Hypothetical exported protein	+	U	1
CBU0868	Co	DnaB	Replicative DNA helicase	-	C	0
CBU0889	r	DsbA	Thiol:disulfide interchange protein dsbA	-	U	0
CBU0905	Bq	RpmE	LSU ribosomal protein L31P	-	C	0
CBU0915	n	EnhB1	Enhanced entry protein enhB	+	U	0
CBU0936	k		OmpA-like transmembrane domain protein	+	U	0
CBU0937	Cq		Hypothetical exported protein	+	OM	0
CBU0942	Bv		Hypothetical exported protein	+	P	0
CBU0962	Ct		Short chain dehydrogenase	-	E	0
CBU0963	At	bcp	Thioredoxin peroxidase	-	C	0
CBU0987	Cu		Rare lipoprotein A	+	C	0
CBU1050	Ai	CsrA-2	Carbon storage regulator	-	U	0
CBU1095	G		Hypothetical exported protein	+	U	1
CBU1103	Ac		Membrane-bound lytic murein transglycosylase D precursor	+	IM	1
CBU1125	Al		Chitinase	+	IM	0
CBU1134	B		Hypothetical membrane associated protein	+	U	1
CBU1135	K		Hypothetical exported protein	+	U	0
CBU1137	Ax	EnhB2	Enhanced entry protein enhB	+	U	0
CBU1138	An	EnhA4	Enhanced entry protein enhA	+	U	1
CBU1173	L		Hypothetical protein	+	U	0
CBU1183	Aa		Glycine-rich RNA-binding protein	-	U	0
CBU1187	Ak		Hypothetical exported protein	+	U	0
CBU1190	f	LolA	Outer-membrane lipoproteins carrier protein	+	P	1
CBU1195	Ba	InfA	Bacterial Protein Translation Initiation Factor 1 (IF-1)	-	C	0
CBU1196	Bs	ClpA	ATP-dependent clp protease ATP-binding subunit clpA	-	C	0
CBU1241	u	mdh	Malate dehydrogenase	-	U	0
CBU1267a	j	ScvA	ScvA protein	-	U	0
CBU1278	Ab		Thiol-disulfide isomerase and thioredoxins	-	C	0
CBU1324	Bo	RpmI	LSU ribosomal protein L35P	-	C	0
CBU1379a	Ca		Hypothetical protein	-	IM	0
CBU1386	Bf	RpsB	SSU ribosomal protein S2P	-	C	0
CBU1394	Br	EnhA5	Enhanced entry protein enhA	+	U	0
CBU1404	U		Hypothetical exported protein	+	U	1
CBU1429a	Aq		Hypothetical protein	+	U	0
CBU1464	x	HupB	DNA-binding protein HU	-	C	0
CBU1519	h	SecB	Protein translocase subunit secB	-	C	0
CBU1520	m	GrxC	Glutaredoxin	-	C	0
CBU1538	Ce		Carboxy-terminal processing protease precursor	+	IM	1
CBU1558	Az		Hypothetical protein	-	U	0
CBU1576	Bu		Hypothetical membrane spanning protein	-	IM	0
CBU1594	By, Bz		GatB/Yqey domain protein	-	C	0
CBU1627	Ci	IcmE	IcmE protein	+	E	1
CBU1628	Cr	IcmK	IcmK protein	+	U	1
CBU1643	Z	DotD	DotD protein	+	U	0
CBU1644	Ar	DotC	DotC protein	+	U	0
CBU1651	Ae		Hypothetical membrane associated protein	+	U	0
CBU1652	g	IcmX	IcmX protein	+	U	0
CBU1677	Bg		Hypothetical cytosolic protein	-	C	0
CBU1681	p		Hypothetical exported protein	+	U	1
CBU1706	Cs		Thioredoxin peroxidase	-	C	0
CBU1708	c	SodB	Superoxide dismutase	-	P	0
CBU1715	w	GcvH	Glycine cleavage system H protein	-	C	0
CBU1718	Ck	GroEL	60 kDa chaperonin GROEL	-	C	0
CBU1719	Y	GroES	10 kDa chaperonin GROES	-	C	0
CBU1723	Am	DsbD	Thiol:disulfide interchange protein DsbD	-	IM	8
CBU1764a	F		Hypothetical protein	+	U	1
CBU1822	e	SodC	Superoxide dismutase [Cu-Zn]	+	P	1
CBU1843	v		Hypothetical exported protein	+	U	1
CBU1847a	Cf		Hypothetical protein	+	U	1
CBU1847b	E		Hypothetical protein	-	U	0
CBU1869	Bt		Hypothetical exported protein	+	U	0
CBU1902	Bp		Peptidase, M16 family	+	P	1
CBU1910	X	Com1	Outer membrane protein	+	U	1
CBU1930a	R		Hypothetical protein	+	U	0
CBU1984	C, S		Hypothetical exported protein	+	U	0
CBU2027	Ay		Hypothetical exported protein	+	U	1
CBU2029	t		Hypothetical exported protein	+	U	0
CBU2072	Cj		Hypothetical exported protein	+	U	1
CBU2079	M		Hypothetical protein	+	U	1
CBU2080	Bh		Uroporphyrin-III C-methyltransferase	+	IM	1
CBU2087	q	trx	Thioredoxin	-	C	0
Black font - included in FLAG-tag confirmation assay
Red font - excluded from FLAG-tag confirmation assay
SignalP: + indicates presence of a signal sequence
PSORTb abbreviations: C - cytoplasmic, E - extracellular, IM - inner membrane, OM - outer membrane, P - periplasmic, U - unknown
TMHMM: Value represents the number of trans-membrane domains
Annotations are based on GenBank submissions AE016828 (chromosome) and AE016829 (plasmid)
